# Supplementary material for: From Estimated Targets to Verified Coverage: Implementation of a Community Health Worker-Based Tracking Intervention to Address Denominator Inaccuracies in High-Risk Urban Settings of Balochistan, Pakistan
Source: Vaccines (Basel). 2026 Mar 13;14(3):262. doi: 10.3390/vaccines14030262 (PMC13029881; doi:10.3390/vaccines14030262)
Supplement: Supplementary file 1 [file vaccines-14-00262-s001.zip]

Archive with 1 entries (1 files):
- vaccines-4132655-supplementary.pdf
